# Supplementary material for: Predicting dementia in people with Parkinson’s disease
Source: NPJ Parkinsons Dis. 2025 May 13;11:126. doi: 10.1038/s41531-025-00983-4 (PMC12075756; doi:10.1038/s41531-025-00983-4)
Supplement: Supplementary file 6 — Supplementary Table 4 [file 41531_2025_983_MOESM6_ESM.csv]

exposure	outcome	method	nSNP	b	se	pval
Hypertension	Parkinson's dementia	Inverse Variance Weighted (Fixed Effects)	463	0.223944079	0.064580723	0.000525008
Hypertension	Parkinson's dementia	MR Egger	463	0.390136258	0.194445147	0.045396319
Hypertension	Parkinson's dementia	Egger Intercept	463	-0.009635171	0.010601985	0.363926238
Diabetes	Parkinson's dementia	Inverse Variance Weighted (Fixed Effects)	293	0.138813932	0.039299545	0.000412114
Diabetes	Parkinson's dementia	MR Egger	293	0.114219447	0.0941869	0.226232185
Diabetes	Parkinson's dementia	Egger Intercept	293	0.003342086	0.01144252	0.77043663
Hearingloss	Parkinson's dementia	Inverse Variance Weighted (Fixed Effects)	8	1.075060739	1.166723492	0.35682297
Hearingloss	Parkinson's dementia	MR Egger	8	0.660905947	2.760233642	0.818735281
Hearingloss	Parkinson's dementia	Egger Intercept	8	0.010940045	0.064542275	0.870972251
Daytime Sleep	Parkinson's dementia	Inverse Variance Weighted (Fixed Effects)	37	0.457482089	0.467480414	0.327771573
Daytime Sleep	Parkinson's dementia	MR Egger	37	1.433493819	1.292058797	0.274794783
Daytime Sleep	Parkinson's dementia	Egger Intercept	37	-0.026028398	0.032028783	0.421908538
Obesity	Parkinson's dementia	Inverse Variance Weighted (Fixed Effects)	3	-0.151623573	0.944956538	0.87252219
Obesity	Parkinson's dementia	MR Egger	3	-6.358144781	10.31444743	0.6483226
Obesity	Parkinson's dementia	Egger Intercept	3	0.310227147	0.513389819	0.653962245
Smoking Status	Parkinson's dementia	Inverse Variance Weighted (Fixed Effects)	22	0.286498699	0.264113727	0.278030158
Smoking Status	Parkinson's dementia	MR Egger	22	0.27607602	1.01245221	0.787894341
Smoking Status	Parkinson's dementia	Egger Intercept	22	0.000648812	0.060842916	0.9915974
